# Supplementary material for: Seasonal Prevalence of the Invasive Longhorn Beetle Aromia bungii in Osaka Prefecture, Japan
Source: Insects. 2022 Feb 23;13(3):222. doi: 10.3390/insects13030222 (PMC8954375; doi:10.3390/insects13030222)
Supplement: Supplementary file 1 [file insects-13-00222-s001.zip]

Archive with 2 entries (1 files):
- insects-1599543-supplementary/
- insects-1599543-supplementary/Table S1 climate data at Sakai City in Osaka Prefecture and number of adults sighted in the field surveys.xlsx
