# Supplementary material for: Seasonal Prevalence of the Invasive Longhorn Beetle Aromia bungii in Osaka Prefecture, Japan
Source: Insects. 2022 Feb 23;13(3):222. doi: 10.3390/insects13030222 (PMC8954375; doi:10.3390/insects13030222)
Supplement: Supplementary file 1 [file insects-13-00222-s001.zip › insects-1599543-supplementary/Table S1 climate data at Sakai City in Osaka Prefecture and number of adults sighted in the field surveys.xlsx]

## Sheet: Supplemental_Table
Date	Sakai City in 2019		Habikino			Date	Sakai City in 2020		Habikino			Tondabayashi 1			Tondabayashi 2			Date	Sakai City in 2021		Habikino			Tondabayashi 1			Tondabayashi 2
	Mean Temperature	Precipitation	Total	Male	Female		Mean Temperature	Precipitation	Total	Male	Female	Total	Male	Female	Total	Male	Female		Mean Temperature	Precipitation	Total	Male	Female	Total	Male	Female	Total	Male	Female
2019-05-21	20.5	41.5				2020-05-21	17.9	0										2021-05-21	21.3	33.5							0	0	0
2019-05-22	19.8	0				2020-05-22	19.9	0										2021-05-22	19.2	0
2019-05-23	21	0				2020-05-23	22.3	0										2021-05-23	20.7	0
2019-05-24	22.5	0	0	0	0	2020-05-24	22.6	0										2021-05-24	19.7	0.5
2019-05-25	23.6	0				2020-05-25	22.9	0										2021-05-25	21.4	0
2019-05-26	23.9	0				2020-05-26	21.2	5										2021-05-26	19.9	0	0	0	0	0	0	0	0	0	0
2019-05-27	24.2	0	0	0	0	2020-05-27	21.2	5.5										2021-05-27	16.6	35.5
2019-05-28	21.1	17.5				2020-05-28	21.6	0										2021-05-28	19.8	0
2019-05-29	19.5	0				2020-05-29	22.1	0										2021-05-29	22.9	0
2019-05-30	21	0				2020-05-30	22.5	0										2021-05-30	21.6	0
2019-05-31	20.9	0	0	0	0	2020-05-31	20.4	6.5										2021-05-31	21.7	0				0	0	0	0	0	0
2019-06-01	21.7	0				2020-06-01	22.2	0										2021-06-01	22.6	0
2019-06-02	20.8	0				2020-06-02	23.9	0										2021-06-02	22.8	0	0	0	0
2019-06-03	23.1	0	0	0	0	2020-06-03	22.9	0										2021-06-03	22.5	0							1	1	0
2019-06-04	23.7	0				2020-06-04	23.8	0										2021-06-04	20.7	25.5
2019-06-05	24.3	0.5				2020-06-05	24.5	0				0	0	0	0	0	0	2021-06-05	20.1	0
2019-06-06	24.8	0				2020-06-06	24.6	0										2021-06-06	21.6	0
2019-06-07	21.5	30.5				2020-06-07	24.5	0										2021-06-07	23.7	0				0	0	0	3	2	1
2019-06-08	21.8	0				2020-06-08	24	0				2	1	1				2021-06-08	24.9	0
2019-06-09	22.2	0				2020-06-09	24.2	0										2021-06-09	25.3	0	2	1	1
2019-06-10	21.5	2.5	0	0	0	2020-06-10	25.3	3.5	0	0	0	5	5	0	0	0	0	2021-06-10	24.3	0
2019-06-11	22.6	0				2020-06-11	25.3	17.5	0	0	0							2021-06-11	23.9	0				3	3	0	38	29	9
2019-06-12	22.6	0				2020-06-12	25.1	7.5				3	3	0				2021-06-12	24	0
2019-06-13	23.6	0				2020-06-13	25	6.5										2021-06-13	23.1	2.5
2019-06-14	23.3	3.5	4	2	2	2020-06-14	26.6	10.5										2021-06-14	23.9	12.5				9	7	2	86	51	35
2019-06-15	21.3	21				2020-06-15	26.7	0	8	6	2	28	17	11				2021-06-15	24.7	0
2019-06-16	21.4	0				2020-06-16	25.8	0										2021-06-16	22	19
2019-06-17	20.8	0				2020-06-17	24.5	0				10	6	4				2021-06-17	24.3	0	14	7	7				107	56	51
2019-06-18	21.7	0				2020-06-18	20.8	42							0	0	0	2021-06-18	22.9	1
2019-06-19	23.1	0				2020-06-19	19.6	25.5										2021-06-19	21.3	18.5
2019-06-20	24.9	0	23	16	5	2020-06-20	22.6	0										2021-06-20	23.1	0
2019-06-21	25	0	40	28	11	2020-06-21	23.3	0										2021-06-21	24.2	0				52	38	14	116	63	53
2019-06-22	25.1	0				2020-06-22	25.4	0	30	18	12	58	33	25	61	37	24	2021-06-22	24	0
2019-06-23	23.3	2				2020-06-23	25.4	0										2021-06-23	24.5	0	44	28	16
2019-06-24	24	0				2020-06-24	25.6	0				49	26	23	73	44	29	2021-06-24	24.4	0							81	43	38
2019-06-25	24.9	0				2020-06-25	25.6	0.5	29	16	12							2021-06-25	25.2	0				47	23	24
2019-06-26	24.5	0	65	37	28	2020-06-26	27.9	0				59	33	25	62	34	28	2021-06-26	23.9	0
2019-06-27	24.5	26.5				2020-06-27	26.4	0										2021-06-27	23.4	0.5
2019-06-28	26.5	1				2020-06-28	24.6	6										2021-06-28	24.1	0				43	23	20	95	45	50
2019-06-29	27	1.5				2020-06-29	25	0				29	14	15	50	27	22	2021-06-29	25	4.5
2019-06-30	27	23.5				2020-06-30	24.7	35.5										2021-06-30	25.1	14	37	22	15
2019-07-01	24.6	14				2020-07-01	25.7	1.5										2021-07-01	23.3	31
2019-07-02	23.8	4	30	13	17	2020-07-02	24.2	0	24	10	13	9	2	7	0	0	0	2021-07-02	24.7	15
2019-07-03	24.1	8.5				2020-07-03	22.6	23										2021-07-03	26.9	3.5
2019-07-04	25.4	11.5				2020-07-04	24.5	27										2021-07-04	27.9	0
2019-07-05	25.3	0				2020-07-05	25.5	5										2021-07-05	28.7	0				32	14	18	42	15	27
2019-07-06	25.3	0				2020-07-06	25.8	33										2021-07-06	27.7	0
2019-07-07	26.1	0				2020-07-07	26	3.5										2021-07-07	25.7	35
2019-07-08	25.2	0.5				2020-07-08	24.8	36	9	5	4							2021-07-08	25.1	38
2019-07-09	24.7	4.5	32	17	15	2020-07-09	24.8	13										2021-07-09	26.2	7	15	5	10
2019-07-10	26	0				2020-07-10	26	15.5				3	2	1	1	0	1	2021-07-10	27.1	0
2019-07-11	24.3	25.5				2020-07-11	27	13.5										2021-07-11	27.6	0
2019-07-12	25.4	0.5				2020-07-12	25.3	0										2021-07-12	25.7	16.5				11	6	5	21	7	14
2019-07-13	23.9	10				2020-07-13	21.4	15.5										2021-07-13	26.1	0
2019-07-14	23.1	8				2020-07-14	24.6	38										2021-07-14	25.7	18.5	20	10	10
2019-07-15	25.5	3				2020-07-15	24	1.5	12	7	5							2021-07-15	25.5	9.5
2019-07-16	26.5	0	51	29	21	2020-07-16	25.1	0				6	5	1	7	1	6	2021-07-16	26.3	15.5
2019-07-17	26.8	0				2020-07-17	24.2	4										2021-07-17	28.5	0
2019-07-18	26	40				2020-07-18	25.6	2.5										2021-07-18	27.9	0
2019-07-19	24.5	25.5				2020-07-19	26.9	0										2021-07-19	28.2	0				6	3	3	23	1	21
2019-07-20	26.8	0				2020-07-20	28.2	0				6	1	5	3	2	1	2021-07-20	28.1	0
2019-07-21	28.5	0				2020-07-21	29.2	0										2021-07-21	28.2	0	2	1	1
2019-07-22	27	21				2020-07-22	28.1	1.5	10	6	4							2021-07-22	28.5	0
2019-07-23	27.1	26.5	15	8	6	2020-07-23	27.1	0										2021-07-23	28.7	0
2019-07-24	28.5	0				2020-07-24	26.4	19										2021-07-24	28.6	0
2019-07-25	29.1	0				2020-07-25	24.8	84										2021-07-25	28.4	0
2019-07-26	28.5	3.5				2020-07-26	24.6	19.5										2021-07-26	29.1	0
2019-07-27	26.5	19				2020-07-27	26.4	2.5										2021-07-27	29	0				3	1	2	3	0	3
2019-07-28	28.5	0				2020-07-28	28.1	1	2	2	0							2021-07-28	28.6	0	2	1	1
2019-07-29	29.2	0	11	8	3	2020-07-29	27.9	0				2	0	2	4	2	2	2021-07-29	28.9	0
2019-07-30	30.1	0				2020-07-30	28.4	0										2021-07-30	29.1	0
2019-07-31	30.5	0				2020-07-31	28.5	0										2021-07-31	29.5	0
2019-08-01	30.5	0				2020-08-01	28.7	0										2021-08-01	29.4	0
2019-08-02	30.7	0				2020-08-02	28.8	0										2021-08-02	29.5	0
2019-08-03	30.1	0				2020-08-03	28.1	0										2021-08-03	27.6	5.5
2019-08-04	29.6	0				2020-08-04	28.4	0				0	0	0	1	0	1	2021-08-04	29.5	0
2019-08-05	31.4	0	3	2	1	2020-08-05	28.8	0	2	1	1							2021-08-05	30	0	3	2	1
2019-08-06	30.7	0				2020-08-06	28.6	0										2021-08-06	30	0				1	1	0	1	1	0
2019-08-07	29.6	0				2020-08-07	28.9	0										2021-08-07	30.9	0
2019-08-08	29.4	0				2020-08-08	30	0										2021-08-08	31.1	0
2019-08-09	29.6	0				2020-08-09	31.1	0										2021-08-09	28.1	12.5
2019-08-10	30	0				2020-08-10	32	0										2021-08-10	27.9	0
2019-08-11	29.6	0				2020-08-11	32.1	0				0	0	0	0	0	0	2021-08-11	27.9	0	1	0	1	1	1	0	0	0	0
2019-08-12	31.9	0				2020-08-12	31	0										2021-08-12	24.4	72.5
2019-08-13	32.1	0	0	0	0	2020-08-13	31	0										2021-08-13	25.3	31.5
2019-08-14	31.5	0				2020-08-14	31.3	0	0	0	0							2021-08-14	26.6	22.5
2019-08-15	28.7	70				2020-08-15	31.7	0										2021-08-15	24.5	23.5
2019-08-16	29.7	15				2020-08-16	31.7	0										2021-08-16	25.2	0
2019-08-17	29.1	0				2020-08-17	32.3	0										2021-08-17	24	61
2019-08-18	29.1	0				2020-08-18	31.9	0										2021-08-18	25.7	35.5	0	0	0
2019-08-19	27.6	15.5				2020-08-19	30.7	0										2021-08-19	23.3	32
2019-08-20	28.1	2.5				2020-08-20	31.4	0				0	0	0	0	0	0	2021-08-20	24.3	6.5				0	0	0	0	0	0
2019-08-21	29.6	0				2020-08-21	30.9	1	0	0	0							2021-08-21	25.4	1.5
2019-08-22	29.3	0	0	0	0	2020-08-22	28.8	43										2021-08-22	27.8	0
2019-08-23	26.9	14.5				2020-08-23	29.2	0										2021-08-23	27.7	0
2019-08-24	25.3	15.5				2020-08-24	29.8	0										2021-08-24	28.4	0
2019-08-25	25.2	2.5				2020-08-25	29.8 )	0										2021-08-25	30	0
2019-08-26	25.5	0				2020-08-26	30.3	0										2021-08-26	29.1	0	0	0	0
2019-08-27	24.4	11.5				2020-08-27	29.2	0				0	0	0	0	0	0	2021-08-27	29.4	0				0	0	0	0	0	0
2019-08-28	27	3.5	0	0	0	2020-08-28	29.3	0	0	0	0							2021-08-28	29.4	0
2019-08-29	28.6	1.5				2020-08-29	30.4	19										2021-08-29	29.5	0
2019-08-30	25.2	57				2020-08-30	30.2	0										2021-08-30	29.2	0
2019-08-31	23.5	7				2020-08-31	30.4	1										2021-08-31	29.6	0
